# Supplementary material for: Prevalence and characteristics of dengue virus co-infection in patients and mosquitoes collected from patients’ houses
Source: PLoS One. 2025 Mar 27;20(3):e0314553. doi: 10.1371/journal.pone.0314553 (PMC11949361; doi:10.1371/journal.pone.0314553)
Supplement: S1 Data — (XLSX) [file pone.0314553.s002.xlsx]

## Sheet: GISHu16
ID	Latitude	Longitude	Incident
4024-0001	16.1023	102.474	1
4024-0002	16.0984	102.511	1
4010-0002	16.0418	102.468	1
4510-0016	16.0251	103.544	1
4005-0032	16.3228	102.063	1
4005-0008	16.3425	102.144	2
4005-0002	16.4032	101.579	2
4017-0009	16.1236	102.4	3
4024-0008	16.0986	102.51	3
4507-0040	16.2255	103.6	3
4005-0033	16.3203	102.059	3
4005-0007	16.3024	102.158	4
4005-0005	16.3823	102.065	4
4507-0004	16.1708	104.029	4
4510-0002	16.0889	103.534	4
4507-0009	16.1708	104.025	4
4005-0009	16.3815	102.064	4
4005-0011	16.3392	102.038	4
4510-0007	16.0241	104.003	4
4017-0011	16.1813	102.289	4
4507-0018	16.2462	103.55	4
4507-0019	16.2462	104.007	4
4507-0020	16.1618	103.565	4
4510-0011	16.019	103.557	4
4510-0012	16.0861	104.08	4
4507-0028	16.2461	104.005	4
4507-0034	16.2454	104.004	4
4507-0035	16.2359	103.554	4
4005-0029	16.3308	102.063	4
4507-0041	16.2498	103.579	4
4024-0007	16.0916	102.453	7
4507-0017	16.1714	104.028	7
4024-0009	16.114	102.45	7
4507-0042	16.2466	104.008	7
4017-0008	16.1235	102.399	9
4505-0001	16.0406	103.477	10
4005-0006	16.3241	102.064	10
4510-0006	16.0247	104.003	10
4005-0021	16.3612	102.046	10
4507-0039	16.1518	104.021	10
4510-0017	15.5288	103.597	10

## Sheet: GISHu17
ID	Latitude	Longitude	Incident
4405-0005	16.332	103.103	1
4017-0014	16.0531	102.296	1
4605-0002	16.3069	103.545	3
4505-0002	16.0816	103.78	3
4605-0001	16.2767	104.058	4

## Sheet: GISHu18
ID	Latitude	Longitude	Incident
4603-0007	16.2862	102.511	1
4405-0031	16.2533	103.137	1
4405-0037	16.4262	103.027	1
4505-0003	16.0253	103.49	1
4505-0005	16.0678	103.499	1
4603-0023	16.1333	103.395	1
9918-0002	16.2526	102.512	2
4603-0005	16.1426	103.365	2
4017-0017	16.0825	102.24	2
4603-0011	16.0896	103.317	2
9918-0004	16.2532	102.511	2
4603-0015	16.5143	103.092	2
4603-0017	16.3068	103.984	2
9917-0004	16.2755	102.523	2
9917-0006	16.2596	102.514	2
9918-0008	16.2522	102.516	2
9918-0009	16.2676	102.493	2
4603-0026	16.1693	103.288	2
4405-0022	16.2506	103.054	3
4603-0016	16.3068	103.984	3
9918-0005	16.2534	102.515	3
9917-0002	16.2505	102.508	3
9905-0002	16.2567	102.526	3
9917-0003	16.2755	102.523	3
4405-0039	16.1084	102.284	3
9918-0006	16.2481	102.51	3
9918-0007	16.2502	102.508	3
9901-0007	16.2845	102.519	3
4505-0009	16.0256	103.49	3
4405-0040	16.2909	103.07	3
4603-0025	16.179	103.626	3
4405-0043	16.4247	103.149	3
4405-0046	16.4094	103.099	3
4603-0029	16.346	103.123	3
4505-0007	16.024	103.489	4
4603-0021	16.179	103.626	4
4603-0010	16.2862	102.511	11
4405-0026	16.2033	103.975	13
4603-0012	16.0896	103.317	13
4603-0014	16.5143	103.092	6
4603-0019	16.195	103.316	6
4505-0006	16.0257	103.49	6
4405-0025	16.2774	103.101	7
4603-0009	16.2862	102.511	8
4405-0036	16.3998	103.143	8
4405-0038	16.2404	103.824	8
4017-0019	16.1084	102.284	8
4405-0041	16.2069	103.074	8
4405-0047	16.2529	103.855	8

## Sheet: GISHu19
ID	Latitude	Longitude	Incident
9917-0010	16.2546	102.505	1
4405-0050	16.335	103.104	1
4405-0052	16.4865	103.116	1
4405-0054	16.4832	103.123	1
4405-0055	16.4832	103.123	1
4405-0069	16.3915	103.119	1
4405-0070	16.4288	102.976	1
4405-0071	16.4257	103.097	1
4405-0074	16.2323	103.744	1
9918-0010	16.2531	102.518	1
4505-0017	15.5912	103.476	1
4405-0079	16.4107	103.1	1
4405-0081	16.4136	103.097	1
4405-0082	16.4082	103.1	1
4405-0084	16.4259	102.98	1
4405-0085	16.4162	103.101	1
4405-0087	16.4159	103.106	1
4505-0023	16.0873	103.522	1
4505-0022	15.5935	103.478	1
4603-0041	16.1948	103.484	1
4405-0095	16.5548	103.167	1
4505-0029	16.0928	103.517	1
4405-0103	16.4047	103.125	1
4405-0105	16.4165	103.1	1
4405-0072	16.3901	103.12	2
4505-0015	15.9997	103.816	2
4505-0016	16.0003	103.814	2
4603-0033	15.5912	103.476	2
4603-0034	15.5912	103.476	2
4603-0039	16.2479	103.487	2
4505-0024	16.0246	103.44	2
4405-0091	16.1432	103.097	2
4603-0042	16.4229	103.45	2
4405-0096	16.3945	103.1	2
4603-0045	16.0385	103.751	2
4405-0099	16.4063	103.097	2
4505-0027	16.0251	103.446	2
4405-0102	16.2102	103.283	2
4405-0029	16.3068	103.984	3
4405-0051	16.4865	103.116	3
4405-0078	16.4064	103.155	3
4603-0037	16.179	103.626	3
4603-0036	16.1745	103.374	3
4405-0090	16.4151	103.096	3
4505-0026	16.0385	103.751	3
4405-0068	16.4449	103.002	4
4405-0092	16.4475	103.033	4
4405-0100	16.4113	103.1	4
4405-0076	16.3905	103.119	5
4505-0014	16.1488	103.891	5
4405-0093	16.4245	103.148	5
4405-0056	16.4862	103.115	6
4505-0018	16.0046	103.464	6
4405-0104	16.4246	102.983	6
4603-0038	16.179	103.626	12
4405-0088	16.4234	102.982	7
4405-0083	16.4148	103.096	8
4405-0097	16.3947	103.1	8
4405-0101	16.4563	103.099	8

## Sheet: GISMos16
ID	Latitude	Longitude	Incident
4024-0008	16.0986	102.51	1
4507-0001	16.0961	104.057	2
4005-0016	16.3232	102.062	2
4510-0008	16.0328	103.599	2
4005-0010	16.4082	101.592	2
4005-0016	16.3232	102.062	3
4017-0011	16.1813	102.289	3
4017-0007	16.0745	102.299	3
4017-0008	16.1235	102.399	3
4507-0007	16.112	103.539	3
4024-0002	16.0984	102.511	3
4024-0004	16.1331	102.454	3
4024-0006	16.1552	102.464	3
4017-0010	16.1028	102.361	3
4024-0007	16.0916	102.453	3
4005-0021	16.3612	102.046	3
4005-0023	16.3146	102.037	3
4024-0012	16.1677	102.464	3
4017-0013	16.104	102.334	3
4005-0010	16.4082	101.592	3
4005-0006	16.3241	102.064	3
4005-0013	16.3231	102.051	4
4510-0008	16.0328	103.599	4
4507-0017	16.1714	104.028	4
4010-0002	16.0418	102.468	4
4507-0018	16.2462	103.55	5
4005-0005	16.3823	102.065	6
4005-0032	16.3228	102.063	6
4507-0001	16.0961	104.057	8
4005-0016	16.3232	102.062	8
4005-0010	16.4082	101.592	8
4507-0018	16.2462	103.55	8
4005-0005	16.3823	102.065	8
4005-0007	16.3024	102.158	14
4005-0006	16.3241	102.064	14

## Sheet: GISMos17
ID	Latitude	Longitude	Incident
4017-0015	16.0556	102.324	3
4605-0001	16.2767	104.058	4
4017-0015	16.0556	102.324	11
4017-0014	16.0531	102.296	8

## Sheet: GISMos18
ID	Latitude	Longitude	DV serotype mosquito1	Incident
4505-0003	16.0253	103.49	1	1
4603-0005	16.1426	103.365	1	1
9908-0001	16.3995	103.144	2	2
9915-0003	16.2401	102.505	2	2
9901-0001	16.2848	102.52	2	2
9909-0001	16.284	102.58	2	2
9918-0002	16.2526	102.512	2	2
4603-0006	16.2774	103.101	2	2
9905-0001	16.2593	102.533	2	2
4603-0005	16.1426	103.365	2	2
9909-0004	16.4198	103.026	2	2
4405-0032	16.292	103.425	3	3
4405-0033	16.2034	103.733	3	3
4405-0036	16.3998	103.143	3	3
4405-0037	16.4262	103.027	3	3
4603-0025	16.179	103.626	3	3
4405-0042	16.3312	103.105	3	3
4603-0028	16.346	103.123	3	3
4603-0005	16.1426	103.365	3	3
9905-0001	16.2593	102.533	1+2	5
9901-0003	16.2876	102.522	1+2	5
4603-0005	16.1426	103.365	1+2+3	11
9901-0008	16.2977	102.519	1+2+3	11
9908-0001	16.3995	103.144	2+3	8
9901-0001	16.2848	102.52	2+3	8
9909-0001	16.284	102.58	2+3	8
9905-0001	16.2593	102.533	2+3	8
4603-0005	16.1426	103.365	2+3	8
9901-0008	16.2977	102.519	2+3	8
9915-0002	16.2479	102.5	2+3	8
9901-0003	16.2876	102.522	2+3	8
9909-0004	16.4198	103.026	2+3	8
9918-0008	16.2522	102.516	2+3	8
9901-0007	16.2845	102.519	2+3	8
4603-0029	16.346	103.123	2+3	8
9908-0001	16.3995	103.144	2+3+4	14

## Sheet: GISMos19
ID	Latitude	Longitude	Incident
4405-0085	16.4162	103.101	1
4505-0015	15.9997	103.816	2
4505-0016	16.0003	103.814	2
4505-0017	15.5912	103.476	2
4603-0033	15.5912	103.476	2
4405-0090	16.4151	103.096	2
4405-0091	16.1432	103.097	2
4405-0092	16.4475	103.033	2
4405-0052	16.4865	103.116	2
4405-0052	16.4865	103.116	5
4603-0033	15.5912	103.476	8
